# Supplementary material for: Shifts in competition outcomes between two Daphnia species in response to algal phosphorus content
Source: Oecologia. 2025 Feb 7;207(2):32. doi: 10.1007/s00442-025-05669-5 (PMC11805817; doi:10.1007/s00442-025-05669-5)
Supplement: Supplementary file 1 — Supplementary file1 (XLS 88 kb) [file 442_2025_5669_MOESM1_ESM.xls]

## Sheet: Title_page
	Shifts in competition outcomes between two Daphnia species in response to algal P-content
	Irina Yu. Feniova1, , Andrew R. Dzialowski2, Anna Bednarska3, Tomasz Brzeziński3, Natalia Zilitinkevicz4, Piotr Dawidowicz3*
	1 Institute of Ecology and Evolution, Russian Academy of Sciences, Moscow, Russia
	2 Department of Integrative Biology, Oklahoma State University, Stillwater, OK, USA
	3 Department of Hydrobiology, University of Warsaw, Faculty of Biology, Warszawa, Poland
	4Water Problems Institute, the Russian Academy of Sciences, Russian Academy of Sciences, Moscow, Russia
	*Correspondence: Piotr Dawidowicz (p.dawidowicz@uw.edu.pl)
	Authorship contribution statement
	IYuF: Conceptualization, Methodology, Funding acquisition, Investigation, Writing – original draft, Writing – review and editing; ARD: Funding acquisition, Investigation, Writing – original draft, Writing – review and editing; AB: Conceptualization, Methodology, Investigation, Writing – review and editing. TB: Conceptualization, Methodology, Funding acquisition, Investigation, Writing – original …

## Sheet: Formulas_Parameters
		Shifts in competition outcomes between two Daphnia species in response to algal P-limitation by Feniova et al.
	Parameters and formulas used in computer experiments													LP	LP	HP	HP
	Demographic parameters.											Parameter	Stages	D.longispina	D. magna	D.longispina	D. magna
	Consumption rate = (Concentration -0.0018)*AG/(BG-0.0018) (mg C/mL per three hours)										Consumption rate	AG	1	0.00684	0.0126	0.00684	0.0126
	AG - Maximum consumption rate (per 3 hours)											AG	2	0.0162	0.0324	0.0162	0.0324
	0 - Minimum value of consumption rate											AG	Adults	0.0369	0.108	0.0369	0.108
	0.0018 - Lower threshold food concentration for consumption rate, mgC/ L											BG	1	0.036	0.072	0.036	0.072
	BG - Upper threshold food concentration for consumption rate, mgC/ L											BG	2	0.036	0.072	0.036	0.072
	Number of hatching individuals = (С-AM)*AAM/(BAM-AM) (per 3 hours)											BG	Adults	0.036	0.072	0.036	0.072
	AAM - hatching rate (per 3 hours)										Death rate	DF	1	0.8	0.5	0.5	0.5
	0 - Minimum (per 3 hours)											DF	2	0.7	0.5	0.4	0.5
	0.0018 - Lower threshold food concentration at which fecundity is minimum, mgC/ L											DF	Adults	0.02	0.02	0.02	0.02
	BAM - Upper threshold food concentration at which fecundity is maximum, mgC/ L											BF	1	0.03	0.02	0.03	0.02
	Death rate = DF–CF*C*0,001 CF=(DF-BF)/AF (percentage of died animals per 3 hours)											BF	2	0.02	0.02	0.02	0.02
	DF - Maximum death rate (percentage of died individuals 3 hours)											BF	Adults	0.012	0.012	0.012	0.012
	BF - Minimum death rate (percentage of died individuals per 3 hours)											AF	1	0.072	21250	21250	21250
	0 - Lower threshold food concentration											AF	2	0.072	21250	21250	21250
	AF - Upper threshold food concentration at which death rate is minimum, mgC/ L											AF	Adults	0.108	0.108	0.108	0.09
	Duration of juvenile development = DT-CT*C CT= (DT-BT)/AT*0,001 (steps)										Duration of juvenile development	DT	1	200	150	150	150
	DT - Maximum duration of development to maturity in number of steps (one step = 3 hours)											DT	2	200	150	150	150
	BT - Minimum duration of development to maturity in number of steps (one step = 3 hours)											BT	1	40	40	20	20
	0 - Lower threshold of food concentration											BT	2	40	40	20	20
	AT - Upper threshold of food concentration at which the duration of development											AT	1	0.126	0.126	0.09	0.09
	to maturity is minimum, mgC/ L											AT	2	0.126	0.126	0.09	0.09
											Number of hatching individuals	AAM	Adults	0.23	0.63	0.4	0.579
												BAM	Adults	0.144	0.36	0.072	0.36

## Sheet: model_verification 
																Case of monoculture of D. magna (LP treatment)
																Results of Shapiro-Wilk Normality Test of residuals
																Variable	N	W	P
																Residuals	30	0.9415	0.0996
																The W statistic approaches 1 for normally distributed data.
																We conclude from the P-value of 0.0996 that the residuals are distributed normally.
																N	number of spots
																r	Pearson correlation coefficient
																R2	the coefficient of determination. the R square of 0 .70 is considered good.
																MAE	Mean Absolute Error
																RMSE	Root Mean Squared Error
																B	bias

## Sheet: Table_S1
	Table S1 Average body sizes (+SD) of neonates and adults of D. longispina and D. magna used in the experiments
		D. longispina		D. magna
		Neonates, mm	Adults at first clutch, mm	Neonates, mm	Adults at first clutch, mm
	Length, mm	0.64±0.04	1.52±0.04	1.08±0.03	2.66±0.08

## Sheet: Table_S2
	Table S2 Repeated measures ANOVA parameters for effects of Species identity and P-content on the chlorophyll concentration in competition experiment with D. longispina and D. magna
		df	SS	MS	F	p
	Food type	1	390	390	59.6	<0.00001
	Species	2	200	100	15.3	<0.0005
	P-content × Species	2	6.9	3.45	0.53	0.6
	Error	12	78.6	6.55
	Day	10	5547	554	450	<0.00001
	P-content × Day	10	339	33.9	27.6	<0.00001
	Species × Day	20	1049	52.5	42.5	<0.00001
	P-content × Species × Day	20	239	11.9	9.71	<0.00001
	Error	120	147	1.23

## Sheet: Table_S3
	Table S3 Thresholds of food concentrations (R*) and regression parameters for D. longispina and D. magna under HP and LP conditions (laboratory experiment)
	Treatments	Equations, y =	R²	P-value	TFC, mg C L-1
	HP, D. longispina	0.1206ln(x) + 0.4365	0.9502	< 0.0001	0.027
	LP, D. longispina	0.1215ln(x) + 0.3373	0.9538	< 0.0001	0.06
	HP, D. magna	0.1298ln(x) + 0.4397	0.9756	< 0.0001	0.034
	LP, D. magna	0.0927ln(x) + 0.2968	0.9136	< 0.0001	0.04

## Sheet: Table_S4
	Table S4 Thresholds of food concentrations (R*) and regression parameters for modelled D. longispina and D. magna under HP and LP conditions (computer experiment)
	Treatments	Equations, y =	R²	TFC, mg C L-1
	HP, D. longispina	0.3359ln(x) + 1.2085	0.9917	0.027
	LP, D. longispina	0.6270ln(x) + 1.7355	0.9918	0.06
	HP, D. magna	0.3204ln(x) + 1.0600	0.9676	0.036
	LP, D. magna	0.2751ln(x) + 0.8744	0.9056	0.04
